# Supplementary material for: Phenolic Compound Ethyl 3,4-Dihydroxybenzoate Retards Drug Efflux and Potentiates Antibiotic Activity
Source: Antibiotics (Basel). 2022 Apr 8;11(4):497. doi: 10.3390/antibiotics11040497 (PMC9029221; doi:10.3390/antibiotics11040497)
Supplement: Supplementary file 1 [file antibiotics-11-00497-s001.zip]

Archive with 1 entries (1 files):
- antibiotics-1651948-supplementary.pdf
